# Supplementary material for: A Genome-Wide Association Study of Metabolic Syndrome in the Taiwanese Population
Source: Nutrients. 2023 Dec 25;16(1):77. doi: 10.3390/nu16010077 (PMC10780952; doi:10.3390/nu16010077)
Supplement: Supplementary file 1 [file nutrients-16-00077-s001.zip]

Archive with 1 entries (1 files):
- nutrients-2734759-supplementary.pdf
